# Supplementary material for: Redescription of the enigmatic genus Genuotermes Emerson (Isoptera, Termitidae, Termitinae)
Source: Zookeys. 2013 Oct 4;(340):107–17. doi: 10.3897/zookeys.340.6131 (PMC3800801; doi:10.3897/zookeys.340.6131)
Supplement: XML Treatment for Genuotermes [file zookeys.340.6131-treatment1.xml]

<!DOCTYPE tp:taxon-treatment
  PUBLIC "-//TaxonX//DTD Taxonomic Treatment Publishing DTD v0 20100105//EN" "tax-treatment-NSO.dtd">
<tp:taxon-treatment xmlns:tp="http://www.plazi.org/taxpub"><tp:treatment-meta><mixed-citation publication-type="journal"><person-group><name><surname>Rocha</surname><given-names>Mauricio M.</given-names></name></person-group><article-title>Redescription of the enigmatic genus <italic>Genuotermes</italic> Emerson (Isoptera, Termitidae, Termitinae)</article-title><source>Zookeys</source><day>4</day><month>10</month><year>2013</year><volume>2013</volume><issue>340</issue><fpage>107</fpage><lpage>117</lpage><pub-id pub-id-type="doi">10.3897/zookeys.340.6131</pub-id></mixed-citation></tp:treatment-meta><tp:nomenclature><tp:taxon-name>
                        <tp:taxon-name-part taxon-name-part-type="genus">Genuotermes</tp:taxon-name-part>
                        <object-id xmlns:xlink="http://www.w3.org/1999/xlink" xlink:type="simple">http://species-id.net/wiki/Genuotermes</object-id>
                    </tp:taxon-name><tp:taxon-authority>Emerson</tp:taxon-authority></tp:nomenclature><tp:treatment-sec sec-type="Type-species"><title>Type-species.</title><p><italic><tp:taxon-name>Genuotermes spinifer</tp:taxon-name></italic> Emerson, by monotypy <xref ref-type="bibr" rid="B10">Emerson 1950</xref>: p. 5–6 (soldier, <xref ref-type="fig" rid="F1">Fig. 2</xref>).</p><p><xref ref-type="bibr" rid="B14">Mathews 1977</xref>: p. 121 (soldier redescription, no figures; imago description, figs 51, 63; worker description, plate 25).</p><!--PageBreak--></tp:treatment-sec><tp:treatment-sec sec-type="Description"><title>Description.</title><p><italic>Imago</italic>. Eyes semispherical, oval in profile, close to but not touching lower margin of head and ocellus (<xref ref-type="fig" rid="F2">Fig. 4</xref>). Fontanelle indistinct, resembling a small slit on the dorsal surface of the head (<xref ref-type="fig" rid="F2">Fig. 3</xref>). Pronotum subtrapezoidal, with anterolateral margins rounded. Posterior margin of mesonotum deeply notched and acute, margin of metanotum more shallow and rounded (<xref ref-type="fig" rid="F2">Fig. 5</xref>). notched Formula for tibial spurs 3:2:2. Head and labrum covered with moderately dense layer of erect bristles, remainder of body covered with very dense layer of decumbent bristles.</p><fig id="F2" position="float" orientation="portrait"><label>Figures 3–5.</label><caption><p><italic><tp:taxon-name>Genuotermes spinifer</tp:taxon-name></italic> imago, female: <bold>3</bold> Dorsal view of head <bold>4</bold> Profile view of head <bold>5</bold> Pronotum and posterior margins in dorsal view.</p></caption><graphic xmlns:xlink="http://www.w3.org/1999/xlink" xlink:href="ZooKeys-340-107-g002.jpg" position="float" orientation="portrait" xlink:type="simple"/></fig><p><italic>Soldier</italic>. Mandibles elongated, elbowed at proximal one-third, distal two-thirds with serrated blade on inner surface and salient tooth at base (<xref ref-type="fig" rid="F1">Figs 1</xref>, <xref ref-type="fig" rid="F3">6–9</xref>). Molar plate and prominence visible at the base (<xref ref-type="fig" rid="F1">Fig. 2</xref>, arrows). Head capsule subrectangular in dorsal view, with a characteristic frontal projection, best viewed in profile (<xref ref-type="fig" rid="F4">Figs 10–13</xref>). Frontal gland aperture at tip of head projection, oriented anteriorly. Labrum subrectangular. Formula for tibial spurs 3:2:2. Head with very sparse bristles, denser on postclypeus and labrum surface, and around the frontal gland aperture. Pro-, meso- and metanotum with bristles only around all margins. Tergites, sternites and legs covered with bristles of variable length, denser than on remainder of body.</p><fig id="F3" position="float" orientation="portrait"><label>Figures 6–9.</label><caption><p><italic><tp:taxon-name>Genuotermes spinifer</tp:taxon-name></italic>: Soldier morphological variations, dorsal view: <bold>6</bold> Fordlândia, PA (MZUSP-8383) <bold>7</bold> Chapada dos Guimarães, MT (MZUSP-6615) <bold>8</bold> Serra do Roncador, MT (MZUSP-7400) <bold>9</bold> UHE Santo Antônio (Módulo de Jirau), RO (MZUSP-16354).</p></caption><graphic xmlns:xlink="http://www.w3.org/1999/xlink" xlink:href="ZooKeys-340-107-g003.jpg" position="float" orientation="portrait" xlink:type="simple"/></fig><fig id="F4" position="float" orientation="portrait"><label>Figures 10–13.</label><caption><p><italic><tp:taxon-name>Genuotermes spinifer</tp:taxon-name></italic>: Soldier morphological variations, profile: <bold>10</bold> Fordlândia, PA (MZUSP-8383) <bold>11</bold> Chapada dos Guimarães, MT (MZUSP-6615) <bold>12</bold> Serra do Roncador, MT (MZUSP-7400) <bold>13</bold> UHE Santo Antônio (Módulo de Jirau), RO (MZUSP-16354).</p></caption><graphic xmlns:xlink="http://www.w3.org/1999/xlink" xlink:href="ZooKeys-340-107-g004.jpg" position="float" orientation="portrait" xlink:type="simple"/></fig><p><italic>Worker</italic>. Head capsule rounded in dorsal view. Fontanelle inconspicuous. Antenna with 14–15 articles. Mandibles as in <xref ref-type="fig" rid="F5">Fig. 19</xref>; apical tooth much more developed than marginal teeth, the latter with recognizable tips. Head capsule pilosity similar to imago; thorax and abdomen pilosity similar to soldier.</p><fig id="F5" position="float" orientation="portrait"><label>Figures 14–19.</label><caption><p><bold>14–17</bold> <italic><tp:taxon-name>Genuotermes spinifer</tp:taxon-name></italic> worker gut <italic>in situ</italic>. <bold>14</bold> Dorsal <bold>15</bold> Right <bold>16</bold> Ventral <bold>17</bold> Left (MT = mesenteric tongue; P1 = first proctodeal segment (ileum); P3a and b = third proctodeal segment (paunch); P4a = first part of fourth proctodeal segment (colon) <bold>18</bold> Malpighian tubules insertion <bold>19</bold> Worker mandibles, dorsal view.</p></caption><graphic xmlns:xlink="http://www.w3.org/1999/xlink" xlink:href="ZooKeys-340-107-g005.jpg" position="float" orientation="portrait" xlink:type="simple"/></fig><!--PageBreak--><p>Digestive tube. Gizzard (<xref ref-type="fig" rid="F6">Figs 20</xref> and <xref ref-type="fig" rid="F6">21</xref>) having a columnar belt with 24 visible folds, six of the first order, six of second, and 12 of third, first-order folds with distinctive ornamentation of spines (<xref ref-type="fig" rid="F6">Fig. 21</xref>), pulvilli of second order one-third as large as <!--PageBreak-->first-order pulvilli. Mesenteric tongue (MT) elongated, of uniform width, covering half length of mesenteric arch and facing anterodorsal region of body (<xref ref-type="fig" rid="F5">Figs 15</xref> and <xref ref-type="fig" rid="F5">16</xref>). Malpighian tubules inserted close to each other on inner surface of mesenteric arch (<xref ref-type="fig" rid="F5">Fig. 18</xref>). P1 dilated, located on left side of body, with the final portion forming an elongated loop that reaches the dorsal region and down to insert on P3 (<xref ref-type="fig" rid="F5">Fig. 14</xref>). Enteric valve (P2) composed by three equidistant longitudinal cushions (<xref ref-type="fig" rid="F7">Fig. 22</xref>), slightly dilated at apex and covered with strong erect spines in a brushlike arrangement (<xref ref-type="fig" rid="F7">Fig. 23</xref>), remaining surfaces with aciculiform and decumbent spines. P3a and P3b without a clear distinction, isthmus clearly recognizable, inserted subapically to beginning of P4 (<xref ref-type="fig" rid="F5">Figs 14</xref>, <xref ref-type="fig" rid="F5">17</xref>). P4 short, situated in dorsal region of body.</p><fig id="F6" position="float" orientation="portrait"><label>Figures 20–21.</label><caption><p><italic><tp:taxon-name>Genuotermes spinifer</tp:taxon-name></italic> worker gizzard: <bold>20</bold> Columnar and pulvillar belts <bold>21</bold> Detail of ornamentation on the columns.</p></caption><graphic xmlns:xlink="http://www.w3.org/1999/xlink" xlink:href="ZooKeys-340-107-g006.jpg" position="float" orientation="portrait" xlink:type="simple"/></fig><fig id="F7" position="float" orientation="portrait"><label>Figures 22–23.</label><caption><p><italic><tp:taxon-name>Genuotermes spinifer</tp:taxon-name></italic> worker enteric valve: <bold>22</bold> Arrangement of the cushions <bold>23</bold> Detail of the cushions.</p></caption><graphic xmlns:xlink="http://www.w3.org/1999/xlink" xlink:href="ZooKeys-340-107-g007.jpg" position="float" orientation="portrait" xlink:type="simple"/></fig></tp:treatment-sec><tp:treatment-sec sec-type="Comparisons with other Neotropical genera of Termitinae"><title>Comparisons with other Neotropical genera of <tp:taxon-name>Termitinae</tp:taxon-name></title><p><italic>Imago</italic>. The imago of many species are still unknown and it is difficult to make a comparison for this caste, however some combination of characters may be useful for a diagnosis of this species. The mandibles are very characteristic, with the apical teeth well developed and very acute, the marginal teeth are all well recognizable (in some soil feeder species the M3 of both mandibles are not prominent) and the interval between the M3 and molar plate is narrow. Other unusual characteristics of this species are the thorax and abdomen covered only with decumbent bristles, without any erect setae or bristle.</p><p><italic>Soldiers</italic>. <italic><tp:taxon-name>Genuotermes</tp:taxon-name></italic> soldiers have a combination of characters that make it easily distinguishable from other Neotropical <tp:taxon-name>Termitinae</tp:taxon-name> genera. <italic><tp:taxon-name>Genuotermes</tp:taxon-name></italic> and <italic><tp:taxon-name>Orthognathotermes</tp:taxon-name></italic> <xref ref-type="bibr" rid="B11">Holmgren 1910</xref> (supposed by Emerson as the closest genera) have elongate mandibles, slightly elbowed outward and symmetrical, a unique characteristic among all Neotropical <tp:taxon-name>Isoptera</tp:taxon-name>; however, there are some clear differences between the two genera. <italic><tp:taxon-name>Genuotermes</tp:taxon-name></italic> has a projection on the anterior dorsal region of the head, which is absent in <italic><tp:taxon-name>Orthognathotermes</tp:taxon-name></italic>. The frontal gland aperture is recognizable at the apex of projection, whereas in <italic><tp:taxon-name>Orthognathotermes</tp:taxon-name></italic> the aperture is inconspicuous. In the remaining <tp:taxon-name>Termitinae</tp:taxon-name> genera with similar head structures (<italic><tp:taxon-name>Cavitermes</tp:taxon-name></italic> Emerson, 1925; <italic><tp:taxon-name>Cornicapritermes</tp:taxon-name></italic> Emerson, 1950; <italic><tp:taxon-name>Dihoplotermes</tp:taxon-name></italic> Araujo, 1961; <italic><tp:taxon-name>Divinotermes</tp:taxon-name></italic> Carrijo and Cancello, 2011; <italic><tp:taxon-name>Inquilinitermes</tp:taxon-name></italic> Mathews, 1977; <italic><tp:taxon-name>Spinitermes</tp:taxon-name></italic> Wasmann, 1897; <italic><tp:taxon-name>Termes</tp:taxon-name></italic> Linnaeus, 1758) the gland opening is situated on the base of their respective projections. In the <italic><tp:taxon-name>Genuotermes</tp:taxon-name></italic> soldier the molar plate and prominence are visible at the base of the mandibles (<xref ref-type="fig" rid="F1">Fig. 2</xref>, arrows), in <italic><tp:taxon-name>Orthognathotermes</tp:taxon-name></italic> these structures are absent.</p><!--PageBreak--><!--PageBreak--><p><italic>Workers</italic>. In the gut the differences among other Neotropical <tp:taxon-name>Termitinae</tp:taxon-name> genera are much more evident. In <italic><tp:taxon-name>Orthognathotermes</tp:taxon-name></italic> the P1 is tubular, with the same diameter as the mesenteron; the enteric valve (P2) insertion is situated on the right side of the body; and the armature is composed of cushions with projections to the P3 lumen (see <xref ref-type="bibr" rid="B16">Rocha and Cancello 2009</xref>: p. 20). In <italic><tp:taxon-name>Genuotermes</tp:taxon-name></italic> the P1 is more enlarged than the mesenteron, with the distal end narrowed, forming a short neck prior to the attachment to P3, and inserted on the left side of the body. This conformation is similar to <italic><tp:taxon-name>Microcerotermes</tp:taxon-name></italic> Silvestri, 1901, <italic><tp:taxon-name>Amitermes</tp:taxon-name></italic> Silvestri, 1901 (see <xref ref-type="bibr" rid="B19">Sands 1998</xref>: p. 640–668, 395), <italic><tp:taxon-name>Neocapritermes</tp:taxon-name></italic> Holmgren, 1912 (see <xref ref-type="bibr" rid="B5">Constantino 1998</xref>) and some <tp:taxon-name>Syntermitinae</tp:taxon-name> species (is particularly very similar to <italic><tp:taxon-name>Curvitermes</tp:taxon-name></italic>, see <xref ref-type="bibr" rid="B4">Carvalho and Constantino 1998</xref>: p. 650; and <italic><tp:taxon-name>Silvestritermes</tp:taxon-name></italic>, see <xref ref-type="bibr" rid="B17">Rocha et al. 2012</xref>: p. 811–812). The enteric valve armature is very similar to <italic><tp:taxon-name>Neocapritermes</tp:taxon-name></italic>, with columnar cushions arranged triradially (<xref ref-type="fig" rid="F7">Fig. 22</xref>), but, some <tp:taxon-name>Syntermitinae</tp:taxon-name> species apparently share this triradial digitiform pattern (<italic><tp:taxon-name>Paracurvitermes</tp:taxon-name></italic>, see <xref ref-type="bibr" rid="B6">Constantino and Carvalho 2011</xref> p. 285; <italic><tp:taxon-name>Cyrilliotermes</tp:taxon-name></italic>, <xref ref-type="bibr" rid="B7">Constantino and Carvalho 2012</xref> p. 38 and <italic><tp:taxon-name>Embiratermes festivellus</tp:taxon-name></italic>, see <xref ref-type="bibr" rid="B17">Rocha et al. 2012</xref>: p. 801), although not so similar.</p></tp:treatment-sec><tp:treatment-sec><!--Section generated to contain objects referenced in tp:taxon-treatment.--><fig id="F1" position="float" orientation="portrait"><label>Figures 1–2.</label><caption><p><italic><tp:taxon-name>Genuotermes spinifer</tp:taxon-name></italic>: Soldier mandibles in ventral view (mentum and maxillae removed): <bold>1</bold> Distance from the first marginal teeth to the apex (black arrow) and the cross length of mandible (white arrow) <bold>2</bold> Detail of the molar plate and prominence (arrows).</p></caption><graphic xmlns:xlink="http://www.w3.org/1999/xlink" xlink:href="ZooKeys-340-107-g001.jpg" position="float" orientation="portrait" xlink:type="simple"/></fig></tp:treatment-sec><ref-list><ref id="B10"><mixed-citation xmlns:xlink="http://www.w3.org/1999/xlink" xlink:type="simple"><person-group><name name-style="western"><surname>Emerson</surname><given-names>AE</given-names></name></person-group> (<year>1950</year>) <article-title>Five new genera of termites from South America and Madagascar (Isoptera, Rhinotermitidae, Termitidae).</article-title><source>American Museum Novitates</source><volume>1444</volume>: <fpage>1</fpage>-<lpage>15</lpage>.</mixed-citation></ref><ref id="B14"><mixed-citation xmlns:xlink="http://www.w3.org/1999/xlink" xlink:type="simple"><person-group><name name-style="western"><surname>Mathews</surname><given-names>AGA</given-names></name></person-group> (<year>1977</year>) <article-title>Studies on Termites from the Mato Grosso State, Brazil.</article-title><publisher-name>Academia Brasileira de Ciências</publisher-name>, <publisher-loc>Rio de Janeiro</publisher-loc>.</mixed-citation></ref><ref id="B11"><mixed-citation xmlns:xlink="http://www.w3.org/1999/xlink" xlink:type="simple"><person-group><name name-style="western"><surname>Holmgren</surname><given-names>N</given-names></name></person-group> (<year>1910</year>) <article-title>Das System der Termiten.</article-title><source>Zoologischer Anzeiger</source><volume>35</volume>: <fpage>284</fpage>-<lpage>286</lpage>.</mixed-citation></ref><ref id="B16"><mixed-citation xmlns:xlink="http://www.w3.org/1999/xlink" xlink:type="simple"><person-group><name name-style="western"><surname>Rocha</surname><given-names>MM</given-names></name><name name-style="western"><surname>Cancello</surname><given-names>EM</given-names></name></person-group> (<year>2009</year>) <article-title>Revision of the Neotropical termite genus <italic>Orthognathotermes</italic> Holmgren (Isoptera: Termitidae: Termitinae).</article-title><source>Zootaxa</source><volume>2280</volume>: <fpage>1</fpage>-<lpage>26</lpage>.</mixed-citation></ref><ref id="B19"><mixed-citation xmlns:xlink="http://www.w3.org/1999/xlink" xlink:type="simple"><person-group><name name-style="western"><surname>Sands</surname><given-names>WA</given-names></name></person-group> (<year>1998</year>) <article-title>The Identification of Worker Castes of Termite Genera from Soils of Africa and the Middle East.</article-title><publisher-name>CAB International</publisher-name>, <publisher-loc>Wallingford</publisher-loc>.</mixed-citation></ref><ref id="B5"><mixed-citation xmlns:xlink="http://www.w3.org/1999/xlink" xlink:type="simple"><person-group><name name-style="western"><surname>Constantino</surname><given-names>R</given-names></name></person-group> (<year>1998</year>) <article-title>Description of a new <italic>Planicapritermes</italic> from Central Amazonia, with notes on the morphology of the digestive tube of the <italic>Neocapritermes</italic>-<italic>Planicapritermes</italic> group (Isoptera: Termitidae: Termitinae).</article-title><source>Sociobiology</source><volume>32</volume>: <fpage>109</fpage>-<lpage>118</lpage>.</mixed-citation></ref><ref id="B4"><mixed-citation xmlns:xlink="http://www.w3.org/1999/xlink" xlink:type="simple"><person-group><name name-style="western"><surname>Carvalho</surname><given-names>SHCR</given-names></name><name name-style="western"><surname>Constantino</surname><given-names>R</given-names></name></person-group> (<year>1998</year>) <article-title>Taxonomic Revision of the Neotropical Termite Genus <italic>Curvitermes</italic> Holmgren (Isoptera: Termitidae: Syntermitinae).</article-title><source>Sociobiology</source><volume>57</volume>: <fpage>643</fpage>-<lpage>657</lpage>.</mixed-citation></ref><ref id="B17"><mixed-citation xmlns:xlink="http://www.w3.org/1999/xlink" xlink:type="simple"><person-group><name name-style="western"><surname>Rocha</surname><given-names>MM</given-names></name><name name-style="western"><surname>Cancello</surname><given-names>EM</given-names></name><name name-style="western"><surname>Carrijo</surname><given-names>TF</given-names></name></person-group> (<year>2012</year>) <article-title>Neotropical termites: revision of <italic>Armitermes</italic> Wasmann (Isoptera, Termitidae, Syntermitinae) and phylogeny of the Syntermitinae.</article-title><source>Systematic Entomology</source><volume>37</volume>: <fpage>793</fpage>-<lpage>827</lpage>. doi: <ext-link ext-link-type="uri" xlink:href="http://dx.doi.org/10.1111/j.1365-3113.2012.00645.x" xlink:type="simple">10.1111/j.1365-3113.2012.00645.x</ext-link></mixed-citation></ref><ref id="B6"><mixed-citation xmlns:xlink="http://www.w3.org/1999/xlink" xlink:type="simple"><person-group><name name-style="western"><surname>Constantino</surname><given-names>R</given-names></name><name name-style="western"><surname>Carvalho</surname><given-names>SHC</given-names></name></person-group> (<year>2011</year>) <article-title><italic>Paracurvitermes</italic>, a new genus of Syntermitinae (Isoptera: Termitidae).</article-title><source>Sociobiology</source><volume>57</volume>(<issue>2</issue>): <fpage>377</fpage>-<lpage>388</lpage>.</mixed-citation></ref><ref id="B7"><mixed-citation xmlns:xlink="http://www.w3.org/1999/xlink" xlink:type="simple"><person-group><name name-style="western"><surname>Constantino</surname><given-names>R</given-names></name><name name-style="western"><surname>Carvalho</surname><given-names>SHC</given-names></name></person-group> (<year>2012</year>) <article-title>A taxonomic revision of the Neotropical termite genus <italic>Cyrilliotermes</italic> Fontes (Isoptera, Termitidae, Syntermitinae).</article-title><source>Zootaxa</source><volume>3186</volume>: <fpage>25</fpage>-<lpage>41</lpage>.</mixed-citation></ref></ref-list></tp:taxon-treatment>
