# Supplementary material for: Redescription of the enigmatic genus Genuotermes Emerson (Isoptera, Termitidae, Termitinae)
Source: Zookeys. 2013 Oct 4;(340):107–17. doi: 10.3897/zookeys.340.6131 (PMC3800801; doi:10.3897/zookeys.340.6131)
Supplement: XML Treatment for Genuotermes spinifer [file zookeys.340.6131-treatment2.xml]

<!DOCTYPE tp:taxon-treatment
  PUBLIC "-//TaxonX//DTD Taxonomic Treatment Publishing DTD v0 20100105//EN" "tax-treatment-NSO.dtd">
<tp:taxon-treatment xmlns:tp="http://www.plazi.org/taxpub"><tp:treatment-meta><mixed-citation publication-type="journal"><person-group><name><surname>Rocha</surname><given-names>Mauricio M.</given-names></name></person-group><article-title>Redescription of the enigmatic genus <italic>Genuotermes</italic> Emerson (Isoptera, Termitidae, Termitinae)</article-title><source>Zookeys</source><day>4</day><month>10</month><year>2013</year><volume>2013</volume><issue>340</issue><fpage>107</fpage><lpage>117</lpage><pub-id pub-id-type="doi">10.3897/zookeys.340.6131</pub-id></mixed-citation></tp:treatment-meta><tp:nomenclature><tp:taxon-name>
                        <tp:taxon-name-part taxon-name-part-type="genus">Genuotermes</tp:taxon-name-part>
                        <tp:taxon-name-part taxon-name-part-type="species">spinifer</tp:taxon-name-part>
                        <object-id xmlns:xlink="http://www.w3.org/1999/xlink" xlink:type="simple">http://species-id.net/wiki/Genuotermes_spinifer</object-id>
                    </tp:taxon-name><tp:taxon-authority>Emerson</tp:taxon-authority><xref ref-type="fig" rid="F1">Figs 1</xref><xref ref-type="fig" rid="F8">–24</xref></tp:nomenclature><tp:treatment-sec sec-type="Holotype"><title>Holotype.</title><p>One soldier deposited at the American Museum of Natural History (AMNH), from Brazil, Mato Grosso do Sul state, Serra do Urucum (Municipality of Corumbá), 14.viii.1926, K.P. Schmidt coll. (not examined).</p></tp:treatment-sec><tp:treatment-sec sec-type="Imago"><title>Imago.</title><p>As for the genus (<italic>vide supra</italic>). <italic>Measurements</italic>. See <xref ref-type="bibr" rid="B14">Mathews (1977</xref>: 124).</p></tp:treatment-sec><tp:treatment-sec sec-type="Soldier"><title>Soldier.</title><p>As for the genus (<italic>vide supra</italic>). <italic>Measurements</italic> (mm): DMA: 1.05–1.40; CLM: 1.65–1.95; WH: 1.05–1.25; LH: 1.50–1.75; MWP: 0.68–0.93; LT: 0.85–1.00.</p></tp:treatment-sec><tp:treatment-sec sec-type="Worker"><title>Worker.</title><p>As for the genus (<italic>vide supra</italic>).</p></tp:treatment-sec><tp:treatment-sec sec-type="Biology and habits"><title>Biology and habits.</title><p>Information about the life habits of <!--PageBreak--><italic><tp:taxon-name>Genuotermes</tp:taxon-name></italic> is sparse and comes only from field notes of collectors. This species apparently lives in diffuse galleries in the soil, and is sometimes found in the nest of other termites (<italic><tp:taxon-name>Labiotermes leptothrix</tp:taxon-name></italic>, <italic><tp:taxon-name>Cornitermes cumulans</tp:taxon-name></italic> and <italic><tp:taxon-name>Cornitermes silvestrii</tp:taxon-name></italic>). They probably feed on humus in subterranean galleries. The morphology of the worker mandibles (humivorous type) and the finding of sand particles in the gut (personal observation) concord with this hypothesis.</p></tp:treatment-sec><tp:treatment-sec sec-type="Geographical distribution"><title>Geographical distribution.</title><p>The records of <italic><tp:taxon-name>Genuotermes spinifer</tp:taxon-name></italic> presented here represent a significant extension of the previously known distribution. The species’ occurrence now includes different vegetation zones, the Brazilian Cerrado and the Amazon Forest.</p><fig id="F8" position="float" orientation="portrait"><label>Figure 24.</label><caption><p>Geographic records of <italic><tp:taxon-name>Genuotermes spinifer</tp:taxon-name></italic> from type-locality (black square), material examined from MZUSP (black circle), and samples deposited at INPA, MPEG and UnB.</p></caption><graphic xmlns:xlink="http://www.w3.org/1999/xlink" xlink:href="ZooKeys-340-107-g008.jpg" position="float" orientation="portrait" xlink:type="simple"/></fig></tp:treatment-sec><tp:treatment-sec sec-type="Material examined"><title>Material examined.</title><p>BRAZIL. <!--PageBreak--><italic>Amazonas</italic>: Itacoatiara, 04.xi.1977, A. Bandeira (7479); 23.v.1977 (8353). <italic>Goiás</italic>: Cana Brava (Faz. Itaúna), 07.v.1975, K. Kitayama (7310). <italic>Mato Grosso</italic>: Cuiabá (14 Km NW), 15.ii.1976, R.L. Araujo (6526); Cuiabá (Vale do Rio Mutuca), 06-10.viii.2009, S.P. Rosa (12643); Chapada dos Guimarães, 10.ii.1976, R.L. Araujo (6633, 6615); Cotriguaçu (<named-content xmlns:xlink="http://www.w3.org/1999/xlink" content-type="dwc:verbatimCoordinates" xlink:type="simple">-9.857; -58.413</named-content>), 29.xi.2011, R.C. Paula (16352); Coxipó, 14.ii.1976, R.L. Araujo (6703); 18.ii.1976 (7217); 17.ii.1976 (6857); Serra do Roncador, ix–x.1968, A.G.A. Mathews (7400, 7399*). <italic>Pará</italic>: Belterra, 31.i.1949, C.R. Gonlçalvez (4306); Fordlândia, ii.1957, A.M. Almeida (8383). <italic>Piauí</italic>: Floriano, 5–12.xi.1991, E.M. Cancello and M.T. Ponte (10188); Sete Cidades, 14.xii.1976, R.L. Araujo (7194). <italic>Rondônia</italic>: Porto Velho (Hydroelectric Reservoir of Jirau, Mutum-Paraná, <named-content xmlns:xlink="http://www.w3.org/1999/xlink" content-type="dwc:verbatimCoordinates" xlink:type="simple">-9.607; -65.050</named-content>), 26.ii–13.iii.2010, T. Carrijo and R. Santos (13009); Porto Velho (UHE Santo Antônio, Jaci-Paraná, <named-content xmlns:xlink="http://www.w3.org/1999/xlink" content-type="dwc:verbatimCoordinates" xlink:type="simple">-9.4559; -64.388</named-content>), 08.iv.2011, R. Santos and C. Mandai (16355); 09.ix.2011, R. Santos and J. Cabral (16253); 06.iii.2012, T. Carrijo and J. Cabral (16356); Porto Velho (UHE Santo Antônio, Jirau, <named-content xmlns:xlink="http://www.w3.org/1999/xlink" content-type="dwc:verbatimCoordinates" xlink:type="simple">-9.312; -64.726</named-content>), 18.ix.2010, T. Carrijo and R. Santos (16354*).</p><!--PageBreak--></tp:treatment-sec><tp:treatment-sec><!--Section generated to contain objects referenced in tp:taxon-treatment.--><fig id="F1" position="float" orientation="portrait"><label>Figures 1–2.</label><caption><p><italic><tp:taxon-name>Genuotermes spinifer</tp:taxon-name></italic>: Soldier mandibles in ventral view (mentum and maxillae removed): <bold>1</bold> Distance from the first marginal teeth to the apex (black arrow) and the cross length of mandible (white arrow) <bold>2</bold> Detail of the molar plate and prominence (arrows).</p></caption><graphic xmlns:xlink="http://www.w3.org/1999/xlink" xlink:href="ZooKeys-340-107-g001.jpg" position="float" orientation="portrait" xlink:type="simple"/></fig></tp:treatment-sec><ref-list><ref id="B14"><mixed-citation xmlns:xlink="http://www.w3.org/1999/xlink" xlink:type="simple"><person-group><name name-style="western"><surname>Mathews</surname><given-names>AGA</given-names></name></person-group> (<year>1977</year>) <article-title>Studies on Termites from the Mato Grosso State, Brazil.</article-title><publisher-name>Academia Brasileira de Ciências</publisher-name>, <publisher-loc>Rio de Janeiro</publisher-loc>.</mixed-citation></ref></ref-list></tp:taxon-treatment>
